# Supplementary material for: Long-Term Follow-Up, Treatment Strategies, Functional Outcome, and Health-Related Quality of Life after Surgery for WHO Grade 2 and 3 Intracranial Meningiomas
Source: Cancers (Basel). 2022 Oct 14;14(20):5038. doi: 10.3390/cancers14205038 (PMC9600120; doi:10.3390/cancers14205038)
Supplement: Supplementary file 1 [file cancers-14-05038-s001.zip]

Archive with 1 entries (1 files):
- cancers-1938030-supplementary.pdf
